# Supplementary material for: Impact of homologous and non-homologous recombination in the genomic evolution of Escherichia coli
Source: BMC Genomics. 2012 Jun 19;13:256. doi: 10.1186/1471-2164-13-256 (PMC3505186; doi:10.1186/1471-2164-13-256)
Supplement: Additional file 2 — Table S1. Detailed results of the ClonalOrigin analysis. This table contains all expected and observed values of the number of recombination events for all pairs of donor and recipient branches, as computed by ClonalOrigin. This is the data on which Figure 7 is based. There is a cell for each donor/recipient combination, and the cells are ordered vertically and horizontally in the same way as in . In each cell, two values are given separated by a semi-colon: the first one is the observed value and the second one is the expected value. [file 1471-2164-13-256-S2.xlsx]

## Sheet: table.csv
	ATCC8739		HS		BL21		REL606		K-12/BW2952		K-12/DH10B		K-12/MG1655		K-12/W3110		IAI1		SE11		55989		12009		E24377A		11128		11368		EC4115		TW14359		EDL933		Sakai		CB9615		APEC01		UTI89		S88		CFT073		ED1A
ATCC8739	43;46	30;32	49;46	18;18	0;0	98;78	1;0	33;35	0;0	0;0	0;0	144;97	0;0	0;0	0;0	29;24	58;65	10;11	58;65	7;9	73;76	6;7	71;85	10;11	82;92	32;30	7;8	88;94	8;8	26;18	0;0	0;0	0;0	7;9	0;0	0;0	0;0	152;147	6;9	66;64	0;1	0;0	0;1	34;101	0;1	3;10	32;91	5;12	30;91
	0;0	15;16	0;0	23;24	0;0	19;16	0;0	45;45	0;0	0;0	0;0	47;40	0;0	0;0	0;0	42;31	8;4	15;9	6;4	15;11	21;13	14;9	40;24	21;14	47;33	56;38	0;0	78;47	0;0	35;23	0;0	0;0	0;0	0;0	0;0	0;0	0;0	165;117	0;0	104;82	0;0	0;0	0;0	21;47	0;0	5;12	12;32	6;15	14;32
HS	52;46	28;32	42;46	19;18	1;0	90;78	0;0	38;35	0;0	0;0	0;0	122;97	0;0	0;0	0;0	33;24	88;65	18;11	91;65	10;9	105;76	8;7	113;85	14;11	111;92	33;30	13;8	123;94	12;8	22;18	0;0	0;0	0;0	5;9	0;0	0;0	0;0	146;147	5;9	62;64	0;1	0;0	0;1	40;101	0;1	4;10	33;91	5;12	28;91
	0;0	0;0	0;0	18;16	0;0	0;0	0;0	71;72	0;0	0;0	0;0	19;16	0;0	0;0	0;0	65;50	0;0	0;0	0;0	3;1	0;0	10;6	3;1	36;20	15;7	86;61	0;0	51;27	0;0	55;38	0;0	0;0	0;0	0;0	0;0	0;0	0;0	190;140	0;0	151;132	0;0	0;0	0;0	13;27	0;0	8;20	3;6	9;21	2;6
BL21	5;5	1;1	4;5	0;1	0;0	5;6	0;0	0;1	0;0	0;0	0;0	43;7	0;0	1;0	0;0	0;1	2;6	0;0	2;6	0;0	2;6	0;0	4;6	0;0	2;7	0;1	1;2	2;4	1;2	0;1	0;0	0;0	0;0	1;2	0;0	0;0	0;0	1;6	1;2	0;2	0;1	0;0	0;1	1;6	0;1	0;0	1;7	0;0	1;7
	59;41	50;47	59;41	39;41	0;0	86;87	0;0	78;79	0;0	0;0	0;0	226;130	0;0	0;0	0;0	65;54	69;63	23;20	65;63	17;19	87;83	15;15	108;103	26;24	123;118	74;67	6;6	155;137	7;6	55;41	0;0	0;0	0;0	6;6	0;0	0;0	0;0	284;258	5;6	164;143	0;0	0;0	0;0	58;142	0;0	11;21	50;116	10;26	52;116
REL606	2;5	1;1	3;5	0;1	0;0	4;6	0;0	1;1	0;0	0;0	0;0	16;7	0;0	0;0	0;0	0;1	2;6	0;0	2;6	0;0	2;6	0;0	2;6	0;0	4;7	0;1	1;2	2;4	2;2	0;1	0;0	0;0	0;0	1;2	0;0	0;0	0;0	3;6	1;2	2;2	0;1	0;0	0;1	2;6	0;1	0;0	1;7	0;0	1;7
	0;0	0;0	0;0	0;0	0;0	0;0	0;0	181;174	0;0	0;0	0;0	0;0	0;0	0;0	0;0	343;317	0;0	0;0	0;0	0;0	0;0	0;0	0;0	4;2	0;0	210;174	0;0	4;2	0;0	302;241	0;0	0;0	0;0	0;0	0;0	0;0	0;0	688;495	0;0	1053;838	0;0	0;0	0;0	2;2	0;0	11;20	0;0	2;2	0;0
K-12/BW2952	1;1	0;0	1;1	0;0	0;0	0;1	0;0	0;0	0;0	0;0	0;0	1;1	0;0	0;0	0;0	0;0	0;1	0;0	0;1	0;0	0;1	0;0	1;1	0;0	0;1	0;0	0;0	0;1	0;0	0;0	0;0	0;0	0;0	0;0	0;0	0;0	0;0	0;1	0;0	1;0	0;0	0;0	0;0	1;1	0;0	0;0	1;1	0;0	0;1
	0;1	0;0	0;1	0;0	0;0	1;1	0;0	0;0	0;0	0;0	0;0	2;1	0;0	0;0	0;0	0;0	0;1	0;0	0;1	0;0	0;1	0;0	0;1	0;0	0;1	0;0	0;0	0;0	0;0	0;0	0;0	0;0	0;0	0;0	0;0	0;0	0;0	0;1	0;0	0;0	0;0	0;0	0;0	0;1	0;0	0;0	0;1	0;0	0;1
K-12/DH10B	0;1	0;0	0;1	0;0	1;0	1;1	0;0	0;0	0;0	0;0	0;0	1;1	0;0	0;0	0;0	0;0	0;1	0;0	1;1	0;0	0;1	0;0	0;1	0;0	1;1	0;0	0;0	0;1	0;0	0;0	0;0	0;0	0;0	0;0	0;0	0;0	0;0	1;1	0;0	1;0	0;0	0;0	0;0	0;1	0;0	0;0	0;1	0;0	0;1
	101;45	64;48	92;45	66;59	2;0	173;93	1;0	145;152	0;0	0;0	0;0	144;149	0;0	0;0	0;0	118;105	67;67	19;20	69;67	20;21	89;88	22;21	117;109	45;45	137;130	135;129	9;7	179;168	8;7	110;79	0;0	0;0	0;0	7;8	0;0	0;0	0;0	493;402	6;8	313;276	0;0	0;0	0;0	77;174	0;1	19;41	54;127	22;47	57;127
K-12/MG1655	0;0	0;0	0;0	0;0	0;0	0;0	0;0	0;0	0;0	0;0	0;0	0;0	0;0	0;0	0;0	0;0	0;0	0;0	0;0	0;0	0;0	0;0	0;0	0;0	0;0	0;0	0;0	0;0	0;0	0;0	0;0	0;0	0;0	0;0	0;0	0;0	0;0	0;0	0;0	0;0	0;0	0;0	0;0	0;0	0;0	0;0	0;0	0;0	0;0
	1;1	0;0	2;1	0;0	0;0	1;1	0;0	0;0	0;0	0;0	0;0	2;2	0;0	0;0	0;0	0;0	1;1	0;0	1;1	0;0	1;1	0;0	1;1	0;0	1;2	0;0	0;1	0;1	0;1	0;0	0;0	0;0	0;0	0;1	0;0	0;0	0;0	0;1	0;1	0;0	0;0	0;0	0;0	0;1	0;0	0;0	0;2	0;0	0;2
K-12/W3110	0;0	0;0	0;0	0;0	0;0	0;0	0;0	0;0	0;0	0;0	0;0	0;0	0;0	0;0	0;0	0;0	0;0	0;0	0;0	0;0	0;0	0;0	0;0	0;0	0;0	0;0	0;0	0;0	0;0	0;0	0;0	0;0	0;0	0;0	0;0	0;0	0;0	0;0	0;0	0;0	0;0	0;0	0;0	0;0	0;0	0;0	0;0	0;0	0;0
	0;0	0;0	0;0	0;0	0;0	0;0	0;0	0;0	0;0	0;0	0;0	0;0	0;0	0;0	0;0	314;313	0;0	0;0	0;0	0;0	0;0	0;0	0;0	0;0	0;0	0;0	0;0	0;0	0;0	639;582	0;0	0;0	0;0	0;0	0;0	0;0	0;0	339;312	0;0	2530;2025	0;0	0;0	0;0	0;0	0;0	0;0	0;0	0;0	0;0
IAI1	52;46	53;44	58;46	32;28	0;0	102;90	0;0	68;54	0;0	0;0	0;0	134;119	0;0	0;0	0;0	47;37	66;68	15;17	85;68	14;13	127;86	8;10	159;100	16;17	201;110	56;46	27;8	235;119	25;8	35;28	0;0	0;0	0;0	5;9	0;0	0;0	0;0	187;201	5;9	87;98	0;1	0;0	0;1	46;126	0;1	6;15	41;109	5;18	43;109
	0;0	7;4	0;0	19;11	0;0	7;4	0;0	33;20	0;0	0;0	0;0	25;15	0;0	0;0	0;0	22;14	0;0	3;2	0;0	5;5	3;2	4;4	8;8	8;6	16;12	24;17	0;0	35;18	0;0	18;11	0;0	0;0	0;0	0;0	0;0	0;0	0;0	67;50	0;0	44;37	0;0	0;0	0;0	6;18	0;0	2;6	5;11	3;7	5;11
SE11	59;46	48;44	61;46	36;28	0;0	106;90	0;0	68;54	0;0	0;0	0;0	145;119	0;0	0;0	0;0	50;37	79;68	18;17	66;68	15;13	131;86	11;10	169;100	20;17	205;110	58;46	22;8	233;119	24;8	37;28	0;0	0;0	0;0	5;9	0;0	0;0	0;0	217;201	6;9	102;98	0;1	0;0	0;1	47;126	0;1	5;15	41;109	6;18	41;109
	0;0	0;0	0;0	20;11	0;0	0;0	0;0	41;23	0;0	0;0	0;0	20;11	0;0	0;0	0;0	29;16	0;0	0;0	0;0	2;2	0;0	4;5	2;2	7;7	9;7	27;20	0;0	19;14	0;0	23;12	0;0	0;0	0;0	0;0	0;0	0;0	0;0	79;51	0;0	55;42	0;0	0;0	0;0	5;14	0;0	2;6	2;7	2;8	2;7
55989	54;46	55;48	57;46	44;39	0;0	108;94	0;0	91;74	0;0	0;0	0;0	149;134	0;0	0;0	0;0	66;51	101;69	23;21	106;69	18;18	88;88	15;14	159;108	24;23	182;122	68;63	21;8	232;137	23;8	49;39	0;0	0;0	0;0	6;9	0;0	0;0	0;0	243;250	5;9	122;135	0;1	0;0	0;1	57;144	0;1	9;20	48;121	8;24	45;121
	0;0	0;0	0;0	13;7	0;0	0;0	0;0	49;26	0;0	0;0	0;0	13;6	0;0	0;0	0;0	26;18	0;0	0;0	0;0	0;0	0;0	2;2	0;0	8;8	3;2	23;22	0;0	13;11	0;0	21;14	0;0	0;0	0;0	0;0	0;0	0;0	0;0	74;51	0;0	61;48	0;0	0;0	0;0	5;10	0;0	4;7	1;2	4;9	1;2
12009	47;46	55;48	59;46	60;50	0;0	102;94	1;0	122;97	0;0	0;0	0;0	163;145	0;0	0;0	0;0	87;67	107;68	21;21	111;68	21;21	122;89	21;19	105;108	31;30	169;129	94;83	25;8	281;152	31;8	61;51	0;0	0;0	0;0	5;9	0;0	0;0	0;0	295;301	6;9	167;177	1;1	0;0	0;1	60;159	0;1	9;27	42;127	13;32	49;127
	0;0	0;0	0;0	2;2	0;0	0;0	0;0	84;61	0;0	0;0	0;0	3;2	0;0	0;0	0;0	54;44	0;0	0;0	0;0	0;0	0;0	0;0	0;0	9;9	0;0	53;54	0;0	11;9	0;0	51;33	0;0	0;0	0;0	0;0	0;0	0;0	0;0	140;108	0;0	154;116	0;0	0;0	0;0	5;9	0;0	9;17	0;0	4;9	0;0
E24377A	51;46	52;48	51;46	64;57	1;0	96;94	1;0	148;124	0;0	0;0	0;0	161;151	0;0	0;0	0;0	102;85	138;69	27;21	132;69	22;21	148;89	22;21	156;110	36;38	126;129	111;105	21;8	239;163	25;8	71;65	0;0	0;0	0;0	6;8	0;0	0;0	0;0	346;353	5;9	204;225	0;1	0;0	0;1	64;169	0;1	16;34	47;129	17;41	52;129
	0;0	0;0	0;0	0;0	0;0	0;0	0;0	167;143	0;0	0;0	0;0	0;0	0;0	0;0	0;0	335;293	0;0	0;0	0;0	0;0	0;0	0;0	0;0	0;0	0;0	148;142	0;0	0;0	0;0	301;222	0;0	0;0	0;0	0;0	0;0	0;0	0;0	590;438	0;0	1051;774	0;0	0;0	0;0	0;0	0;0	6;10	0;0	0;0	0;0
11128	13;26	5;8	19;26	2;4	0;0	18;33	0;0	5;9	0;0	0;0	0;0	18;38	0;0	0;0	0;0	4;6	23;30	2;2	26;30	2;2	24;33	2;2	30;35	2;2	28;37	5;7	7;8	30;31	8;8	2;4	0;0	0;0	0;0	4;9	0;0	0;0	0;0	16;43	2;9	6;16	0;1	0;0	0;1	7;38	0;1	1;2	8;37	0;2	8;37
	24;20	44;40	25;20	64;54	0;0	78;61	0;0	201;177	0;0	0;0	0;0	134;115	0;0	0;0	0;0	132;123	78;38	27;18	76;38	28;19	99;56	25;20	131;75	50;45	145;94	156;152	0;0	142;138	0;0	101;93	0;0	0;0	0;0	0;0	0;0	0;0	0;0	405;417	0;0	289;325	0;0	0;0	0;0	51;139	0;0	19;49	31;92	20;47	34;92
11368	16;26	4;8	15;26	2;4	0;0	19;33	0;0	4;9	0;0	0;0	0;0	18;38	0;0	0;0	0;0	4;6	24;30	2;2	22;30	2;2	28;33	2;2	26;35	2;2	27;37	6;7	9;8	34;31	9;8	2;4	0;0	0;0	0;0	2;9	0;0	0;0	0;0	17;43	2;9	5;16	0;1	0;0	0;1	6;38	0;1	1;2	7;37	0;2	8;37
	0;0	0;0	0;0	0;0	0;0	0;0	0;0	0;0	0;0	0;0	0;0	0;0	0;0	0;0	0;0	0;0	0;0	0;0	0;0	0;0	0;0	0;0	0;0	0;0	0;0	0;0	0;0	0;0	0;0	509;494	0;0	0;0	0;0	0;0	0;0	0;0	0;0	0;0	0;0	5014;4062	0;0	0;0	0;0	0;0	0;0	0;0	0;0	0;0	0;0
EC4115	0;0	0;0	0;0	0;0	0;0	0;0	0;0	0;0	0;0	0;0	0;0	0;0	0;0	0;0	0;0	0;0	0;0	0;0	0;0	0;0	0;0	0;0	0;0	0;0	0;0	0;0	0;0	0;0	0;0	0;0	0;0	0;0	0;0	0;0	0;0	0;0	0;0	0;0	1;0	0;0	0;0	0;0	0;0	0;0	0;0	0;0	0;0	0;0	0;0
	2;5	1;1	0;5	0;1	0;0	1;6	0;0	0;1	0;0	0;0	0;0	1;7	0;0	0;0	0;0	0;1	1;5	0;0	1;5	0;0	2;6	0;0	2;6	0;0	1;6	0;1	1;2	1;4	0;2	0;1	0;0	0;0	0;0	2;2	0;0	0;0	0;0	5;6	2;2	0;2	0;1	0;0	0;1	1;6	0;1	0;0	1;6	0;0	1;6
TW14359	0;0	0;0	0;0	0;0	0;0	0;0	0;0	0;0	0;0	0;0	0;0	0;0	0;0	0;0	0;0	0;0	0;0	0;0	0;0	0;0	0;0	0;0	0;0	0;0	0;0	0;0	0;0	0;0	0;0	0;0	0;0	0;0	0;0	0;0	0;0	0;0	0;0	0;0	0;0	0;0	0;0	0;0	0;0	0;0	0;0	0;0	0;0	0;0	0;0
	6;22	2;7	8;22	2;4	0;0	10;29	0;0	2;8	0;0	0;0	0;0	11;33	0;0	0;0	0;0	5;5	7;26	1;2	8;26	0;2	10;28	0;2	10;30	1;2	10;32	2;7	2;6	8;28	2;6	2;4	0;0	0;0	0;0	6;6	0;0	0;0	0;0	39;39	7;6	7;14	0;0	0;0	0;0	9;34	0;0	1;2	5;32	1;2	5;32
EDL933	0;2	0;0	0;2	0;0	0;0	1;2	0;0	0;0	0;0	0;0	0;0	2;2	0;0	0;0	0;0	0;0	0;2	0;0	1;2	0;0	1;2	0;0	0;2	0;0	1;2	0;0	0;1	1;1	0;1	0;0	0;0	0;0	0;0	1;1	0;0	0;0	0;0	2;2	1;1	2;1	0;0	0;0	0;0	1;2	0;0	0;0	1;2	0;0	0;2
	1;4	0;1	1;4	0;0	0;0	1;4	0;0	0;1	0;0	0;0	0;0	1;5	0;0	0;0	0;0	0;1	2;4	0;0	1;4	0;0	1;4	0;0	1;5	0;0	1;5	0;1	1;2	1;3	1;2	0;0	0;0	0;0	0;0	2;2	0;0	0;0	0;0	5;5	2;2	1;2	0;0	0;0	0;0	1;5	0;1	0;0	1;5	0;0	2;5
Sakai	0;2	0;0	0;2	0;0	0;0	0;2	0;0	0;0	0;0	0;0	0;0	0;2	0;0	0;0	0;0	0;0	1;2	0;0	0;2	0;0	0;2	0;0	2;2	0;0	1;2	0;0	0;1	0;1	0;1	0;0	0;0	0;0	0;0	1;1	0;0	0;0	0;0	2;2	1;1	1;1	0;0	0;0	0;0	0;2	0;0	0;0	1;2	0;0	0;2
	26;18	59;39	26;18	76;54	0;0	85;57	0;0	444;322	0;0	0;0	0;0	164;111	0;0	0;0	0;0	849;739	41;35	21;17	44;35	20;19	63;53	22;20	85;71	52;45	109;91	378;297	0;0	175;136	0;0	1041;897	0;0	0;0	0;0	0;0	0;0	0;0	0;0	1235;1150	0;0	3685;3121	0;0	0;0	0;0	81;135	0;0	33;60	47;89	27;47	49;89
CB9615	10;27	3;8	10;27	1;5	0;0	11;35	0;0	4;9	0;0	0;0	0;0	15;40	0;0	0;0	0;0	3;6	9;32	1;2	9;32	1;2	11;35	1;2	16;37	1;2	12;39	3;8	2;8	14;33	3;8	4;5	0;0	1;0	0;0	10;9	0;0	0;0	0;0	41;45	9;9	7;16	0;1	0;0	0;1	8;40	0;1	1;2	12;38	0;2	8;38
	0;0	0;0	0;0	0;0	0;0	0;0	0;0	0;0	0;0	0;0	0;0	0;0	0;0	0;0	0;0	0;0	0;0	0;0	0;0	0;0	0;0	0;0	0;0	0;0	0;0	0;0	0;0	0;0	0;0	0;0	0;0	0;0	0;0	0;0	0;0	0;0	0;0	0;0	0;0	0;0	0;0	0;0	0;0	0;0	0;0	0;0	0;0	0;0	0;0
APEC01	1;7	0;2	1;7	0;1	0;0	4;9	0;0	1;2	0;0	0;0	0;0	2;10	0;0	0;0	0;0	1;1	2;8	0;1	1;8	0;0	2;9	0;0	2;9	0;1	2;10	1;2	1;4	1;7	1;4	0;1	0;0	0;0	0;0	1;3	0;0	0;0	0;0	2;9	1;4	2;3	0;1	0;0	1;1	9;9	1;1	0;1	13;10	1;1	5;10
	0;2	0;0	1;2	0;0	0;0	1;2	0;0	0;0	0;0	0;0	0;0	0;2	0;0	0;0	0;0	0;0	0;2	0;0	0;2	0;0	0;2	0;0	0;2	0;0	0;2	0;0	0;1	0;2	0;1	0;0	0;0	0;0	0;0	0;1	0;0	0;0	0;0	0;2	0;1	0;1	0;0	0;0	0;0	2;2	0;0	0;0	1;2	0;0	2;2
UTI89	2;7	1;2	2;7	0;1	0;0	4;9	0;0	1;2	0;0	0;0	0;0	3;10	0;0	0;0	0;0	0;1	2;8	0;1	2;8	0;0	3;9	0;0	3;9	1;1	3;10	0;2	1;4	2;7	1;4	1;1	0;0	0;0	0;0	1;3	0;0	0;0	0;0	4;9	2;4	2;3	1;1	0;0	0;1	29;9	1;1	1;1	25;10	2;1	16;10
	15;37	21;46	15;37	30;58	0;0	38;83	0;0	109;182	0;0	0;0	0;0	65;141	0;0	0;0	0;0	90;127	19;58	8;20	22;58	7;20	29;78	9;21	42;98	22;47	45;119	82;156	1;4	75;163	1;4	84;96	0;0	0;0	0;0	2;4	0;0	0;0	0;0	309;448	2;4	358;335	0;0	0;0	0;0	167;163	0;0	56;50	185;117	56;49	196;117
S88	11;9	2;2	5;9	1;1	1;0	11;11	0;0	2;2	0;0	0;0	0;0	13;12	0;0	0;0	0;0	2;2	1;10	0;1	2;10	0;1	5;11	0;0	2;12	0;1	6;12	2;2	2;4	4;8	1;4	2;1	0;0	0;0	0;0	1;4	0;0	0;0	0;0	8;12	2;5	2;4	1;1	1;0	1;1	10;12	1;1	0;1	5;12	0;1	6;12
	0;0	0;0	0;0	0;0	0;0	0;0	0;0	37;60	0;0	0;0	0;0	0;0	0;0	0;0	0;0	41;59	0;0	0;0	0;0	0;0	0;0	0;0	0;0	0;0	0;0	37;60	0;0	0;0	0;0	43;45	0;0	0;0	0;0	0;0	0;0	0;0	0;0	93;120	0;0	200;155	0;0	0;0	0;0	0;0	0;0	10;11	0;0	0;0	0;0
CFT073	20;46	25;48	21;46	33;56	0;0	48;94	0;0	71;120	0;0	0;0	0;0	82;151	0;0	0;0	0;0	58;83	32;69	10;21	26;69	9;21	38;89	11;21	49;110	20;37	59;132	54;102	2;8	79;161	3;8	60;63	0;0	0;0	0;0	4;9	0;0	0;0	0;0	231;346	4;9	254;219	2;1	1;0	2;1	278;168	3;1	35;33	126;127	41;40	154;127
	0;0	0;0	0;0	1;2	0;0	0;0	0;0	38;64	0;0	0;0	0;0	2;2	0;0	0;0	0;0	30;46	0;0	0;0	0;0	0;0	0;0	0;0	0;0	5;10	0;0	35;56	0;0	6;10	0;0	36;35	0;0	0;0	0;0	0;0	0;0	0;0	0;0	85;113	0;0	142;121	0;0	0;0	0;0	8;10	0;0	17;18	0;0	11;10	0;0
ED1A	19;46	20;48	19;46	28;56	0;0	43;94	0;0	65;120	0;0	0;0	0;0	72;151	0;0	0;0	0;0	57;83	27;69	7;21	26;69	9;21	37;89	10;21	46;110	17;37	54;132	53;102	2;8	72;161	4;8	57;63	0;0	0;0	0;0	2;9	0;0	0;0	0;0	214;346	3;9	251;219	2;1	2;0	2;1	269;168	4;1	35;33	151;127	42;40	134;127
	0;0	0;0	0;0	0;0	0;0	0;0	0;0	54;83	0;0	0;0	0;0	0;0	0;0	0;0	0;0	211;272	0;0	0;0	0;0	0;0	0;0	0;0	0;0	0;0	0;0	56;83	0;0	0;0	0;0	198;207	0;0	0;0	0;0	0;0	0;0	0;0	0;0	299;356	0;0	939;720	0;0	0;0	0;0	0;0	0;0	0;0	0;0	0;0	0;0
536	16;46	21;48	14;46	30;59	0;0	37;94	0;0	142;245	0;0	0;0	0;0	70;153	0;0	0;0	0;0	127;187	27;68	8;21	27;68	7;21	41;89	9;21	47;110	23;48	58;131	125;219	3;8	73;171	2;8	125;142	0;0	0;0	0;0	3;8	0;0	0;0	0;0	385;580	3;9	512;494	2;1	1;0	2;1	304;178	4;1	68;63	249;129	57;50	247;129
	0;0	0;0	0;0	0;0	0;0	0;0	0;0	0;0	0;0	0;0	0;0	0;0	0;0	0;0	0;0	259;277	0;0	0;0	0;0	0;0	0;0	0;0	0;0	0;0	0;0	0;0	0;0	0;0	0;0	1071;1058	0;0	0;0	0;0	0;0	0;0	0;0	0;0	259;272	0;0	7656;5986	0;0	0;0	0;0	0;0	0;0	0;0	0;0	0;0	0;0
E2348/69	19;45	26;48	20;45	31;59	0;0	46;93	0;0	208;331	0;0	0;0	0;0	84;153	0;0	0;0	0;0	354;459	32;68	9;21	30;68	8;21	41;88	10;21	49;109	24;48	62;131	185;305	4;8	85;171	3;8	321;349	0;0	1;0	0;0	4;8	0;0	0;0	0;0	699;937	4;8	1274;1213	2;0	1;0	2;0	337;177	2;1	86;63	257;128	83;50	259;128
[truncated: 4 more columns]
